# Supplementary material for: Multifaceted Biodiversity Patterns and Influencing Factors of Lucanus Stag Beetles (Coleoptera, Lucanidae) in China
Source: Ecol Evol. 2025 Aug 12;15(8):e71954. doi: 10.1002/ece3.71954 (PMC12340431; doi:10.1002/ece3.71954)
Supplement: Supplementary file 6 — Table S3: AUC values and classification thresholds of the MaxEnt model. [file ECE3-15-e71954-s007.xlsx]

## Sheet: Sheet1
Maxent species and subspecies
Species	AUC	classification threshold
Lucanus atratus Hope, 1831	0.984	0.2024
Lucanus brivioi Zilioli, 2003	0.9876	0.3787
Lucanus choui Huang et Chen, 2013	0.9843	0.5362
Lucanus datunensis Hashimoto, 1984	0.9987	0.3893
Lucanus davidis Deyrolle, 1878	0.9422	0.4052
Lucanus delavayi Fairmaire, 1887	0.957	0.3235
Lucanus deuveianus Boucher, 1998	0.9851	0.4334
Lucanus dirki Schenk, 2002	0.9878	0.3638
Lucanus fairmairei Planet, 1897	0.9613	0.4546
Lucanus fonti Zilioli, 2005	0.9953	0.3027
Lucanus formosanus Planet, 1899	0.9985	0.3879
Lucanus formosus Didier, 1925	0.9742	0.4683
Lucanus fortunei Saunders, 1854	0.9871	0.2067
Lucanus fryi Boileau, 1911	0.9733	0.4973
Lucanus fujianensis Schenk, 2008	0.961	0.3999
Lucanus fukinukiae Katsura et Giang, 2002	0.9876	0.3503
Lucanus furcifer Arrow, 1950	0.9541	0.4718
Lucanus gracilis Albers, 1889	0.9814	0.6333
Lucanus hermani DeLisle, 1973	0.9606	0.3322
Lucanus imitator Boucher et Huang, 1991	0.9734	0.4526
Lucanus kanoi kanoi Kurosawa, 1966	0.9987	0.3558
Lucanus kanoi piceus Kurosawa, 1966	0.9994	0.4092
Lucanus kirchneri Zilioli, 1999	0.9369	0.3527
Lucanus klapperichi Bomans, 1989	0.9883	0.3704
Lucanus kraatzi kraatzi Nagel, 1926	0.9612	0.3364
Lucanus kurosawai Sakaino, 1995	0.9986	0.2979
Lucanus laetus Arrow, 1943	0.9496	0.3971
Lucanus laminifer Waterhouse, 1890	0.9864	0.4232
Lucanus lesnei (Planet, 1905)	0.9852	0.4618
Lucanus lhasaensis Schenk, 2006	0.9619	0.4099
Lucanus liupengyui Huang & Chen, 2017	0.9837	0.3385
Lucanus liuyei Huang et Chen, 2010	0.969	0.3749
Lucanus ludivinae Boucher, 1998	0.9856	0.4084
Lucanus maculifemoratus boileaui Planet, 1897	0.9614	0.4738
Lucanus maculifemoratus dybowskyi Parry, 1873	0.9549	0.1612
Lucanus maculifemoratus taiwanus Miwa, 1936	0.999	0.4149
Lucanus mingyiae Huang, 2006	0.9888	0.3557
Lucanus miwai Kurosawa, 1966	0.9986	0.3883
Lucanus oberthuri Planet, 1896	0.9561	0.3714
Lucanus ogakii chuyunshanus Sakaino & Yu, 1993	0.999	0.4463
Lucanus ogakii ogakii Nagai, 2000	0.9984	0.4015
Lucanus pani Huang, 2006	0.9579	0.3053
Lucanus parryi Boileau, 1899	0.9824	0.3477
Lucanus planeti Planet, 1899	0.9737	0.3978
Lucanus prometheus Boucher et Huang, 1991	0.9817	0.5035
Lucanus prossi Zilioli, 2000	0.9893	0.3273
Lucanus sericeus Didier, 1925	0.98	0.4874
Lucanus shulini Bian & Zhan 2021	0.9575	0.5141
Lucanus singularis Planet, 1900	0.9604	0.4211
Lucanus smithii Parry, 1862	0.9428	0.4196
Lucanus swinhoei Parry, 1874	0.9981	0.2492
Lucanus swinhoei continentalis Zilioli, 1998	0.9697	0.3895
Lucanus szetschuanicus Hanus, 1932	0.9581	0.4812
Lucanus thibetanus gennestieri Lacroix, 1971	0.9686	0.3424
Lucanus thibetanus pseudosingularis Didier et Séguy, 1953	0.9803	0.3745
Lucanus thibetanus thibetanus Planet, 1898	0.947	0.4123
Lucanus victorius Zilioli, 2002	0.9826	0.2869
Lucanus villosus Hope, 1831	0.9783	0.3399
Lucanus wuyishanensis Schenk, 1999	0.9902	0.2017
