# Supplementary material for: Multifaceted Biodiversity Patterns and Influencing Factors of Lucanus Stag Beetles (Coleoptera, Lucanidae) in China
Source: Ecol Evol. 2025 Aug 12;15(8):e71954. doi: 10.1002/ece3.71954 (PMC12340431; doi:10.1002/ece3.71954)
Supplement: Supplementary file 7 — Table S4: Correlation coefficients of environmental factors (extracted by grid cells). [file ECE3-15-e71954-s004.xlsx]

## Sheet: Table4
	bio1	bio2	bio3	bio4	bio5	bio6	bio7	bio8	bio9	bio10	bio11	bio12	bio13	bio14	bio15	bio16	bio17	bio18	bio19	elev	ndvi	Tanom	Panom	EleRange
bio1	1	-0.609871	-0.317653	0.0506222	0.922774	0.978235	-0.247643	0.925253	0.93167	0.941081	0.952116	0.727355	0.693991	0.536739	-0.381189	0.713792	0.525338	0.619608	0.506823	-0.905729	0.708542	-0.165508	0.148865	-0.530698
bio2	-0.609871	1	0.834456	-0.514671	-0.709877	-0.616709	-0.0604279	-0.67395	-0.412606	-0.741972	-0.433259	-0.644356	-0.522296	-0.576556	0.545976	-0.516225	-0.550256	-0.426539	-0.502073	0.799833	-0.616838	0.267529	-0.19767	0.417954
bio3	-0.317653	0.834456	1	-0.889754	-0.605258	-0.235289	-0.588242	-0.436367	-0.0511918	-0.596815	-0.0358209	-0.393556	-0.211344	-0.544641	0.613121	-0.180297	-0.538423	-0.00733359	-0.493161	0.66594	-0.346751	0.0318113	-0.21375	0.470634
bio4	0.0506222	-0.514671	-0.889754	1	0.419903	-0.0931143	0.881668	0.190734	-0.222546	0.384756	-0.256588	0.107966	-0.0780666	0.390138	-0.562078	-0.123073	0.412156	-0.318136	0.366651	-0.449533	0.103611	0.154127	0.240275	-0.423034
bio5	0.922774	-0.709877	-0.605258	0.419903	1	0.843817	0.131192	0.899436	0.763185	0.994934	0.764954	0.685493	0.582211	0.626809	-0.555662	0.583591	0.625702	0.414313	0.594269	-0.982456	0.664662	-0.0523253	0.205172	-0.644853
bio6	0.978235	-0.616709	-0.235289	-0.0931143	0.843817	1	-0.421291	0.892807	0.945289	0.873817	0.975265	0.733002	0.722088	0.486107	-0.310436	0.749318	0.464337	0.697437	0.449218	-0.839517	0.71119	-0.236804	0.109919	-0.443847
bio7	-0.247643	-0.0604279	-0.588242	0.881668	0.131192	-0.421291	1	-0.129268	-0.456491	0.0672098	-0.508878	-0.195621	-0.350007	0.16131	-0.365599	-0.397979	0.199656	-0.588221	0.174463	-0.109486	-0.19053	0.349033	0.143686	-0.269875
bio8	0.925253	-0.67395	-0.436367	0.190734	0.899436	0.892807	-0.129268	1	0.763885	0.920622	0.834802	0.591466	0.565491	0.394782	-0.305799	0.57792	0.374784	0.557244	0.325414	-0.90502	0.726489	-0.249579	0.213781	-0.54214
bio9	0.93167	-0.412606	-0.0511918	-0.222546	0.763185	0.945289	-0.456491	0.763885	1	0.784835	0.971171	0.716385	0.719248	0.493702	-0.291034	0.74605	0.48411	0.662272	0.506022	-0.729615	0.576439	-0.112518	0.0620352	-0.395192
bio10	0.941081	-0.741972	-0.596815	0.384756	0.994934	0.873817	0.0672098	0.920622	0.784835	1	0.793198	0.709337	0.614632	0.62686	-0.54365	0.61751	0.623364	0.466183	0.59015	-0.989948	0.694045	-0.0956735	0.216652	-0.630433
bio11	0.952116	-0.433259	-0.0358209	-0.256588	0.764954	0.975265	-0.508878	0.834802	0.971171	0.793198	1	0.674211	0.696418	0.405656	-0.203444	0.728792	0.388053	0.695784	0.384222	-0.739313	0.652836	-0.198942	0.0704497	-0.382646
bio12	0.727355	-0.644356	-0.393556	0.107966	0.685493	0.733002	-0.195621	0.591466	0.716385	0.709337	0.674211	1	0.922988	0.803466	-0.515665	0.927537	0.798279	0.775992	0.797377	-0.718421	0.598699	0.0042512	0.215366	-0.296337
bio13	0.693991	-0.522296	-0.211344	-0.0780666	0.582211	0.722088	-0.350007	0.565491	0.719248	0.614632	0.696418	0.922988	1	0.586248	-0.211611	0.985879	0.582049	0.897592	0.593253	-0.613142	0.558133	-0.0851863	0.195264	-0.224697
bio14	0.536739	-0.576556	-0.544641	0.390138	0.626809	0.486107	0.16131	0.394782	0.493702	0.62686	0.405656	0.803466	0.586248	1	-0.74691	0.582638	0.989043	0.311966	0.965927	-0.637921	0.341815	0.16751	0.185054	-0.394414
bio15	-0.381189	0.545976	0.613121	-0.562078	-0.555662	-0.310436	-0.365599	-0.305799	-0.291034	-0.54365	-0.203444	-0.515665	-0.211611	-0.74691	1	-0.20608	-0.768002	0.0131512	-0.745874	0.576561	-0.325235	-0.244481	-0.218501	0.348563
bio16	0.713792	-0.516225	-0.180297	-0.123073	0.583591	0.749318	-0.397979	0.57792	0.74605	0.61751	0.728792	0.927537	0.985879	0.582638	-0.20608	1	0.57503	0.910946	0.586216	-0.609224	0.574788	-0.134804	0.174369	-0.207304
bio17	0.525338	-0.550256	-0.538423	0.412156	0.625702	0.464337	0.199656	0.374784	0.48411	0.623364	0.388053	0.798279	0.582049	0.989043	-0.768002	0.57503	1	0.293543	0.978014	-0.635322	0.334819	0.197418	0.20989	-0.389902
bio18	0.619608	-0.426539	-0.00733359	-0.318136	0.414313	0.697437	-0.588221	0.557244	0.662272	0.466183	0.695784	0.775992	0.897592	0.311966	0.0131512	0.910946	0.293543	1	0.28636	-0.460956	0.544785	-0.213026	0.197103	-0.0787354
bio19	0.506823	-0.502073	-0.493161	0.366651	0.594269	0.449218	0.174463	0.325414	0.506022	0.59015	0.384222	0.797377	0.593253	0.965927	-0.745874	0.586216	0.978014	0.28636	1	-0.596963	0.288181	0.213701	0.153628	-0.365992
elev	-0.905729	0.799833	0.66594	-0.449533	-0.982456	-0.839517	-0.109486	-0.90502	-0.729615	-0.989948	-0.739313	-0.718421	-0.613142	-0.637921	0.576561	-0.609224	-0.635322	-0.460956	-0.596963	1	-0.713556	0.0994668	-0.23144	0.621723
ndvi	0.708542	-0.616838	-0.346751	0.103611	0.664662	0.71119	-0.19053	0.726489	0.576439	0.694045	0.652836	0.598699	0.558133	0.341815	-0.325235	0.574788	0.334819	0.544785	0.288181	-0.713556	1	-0.2264	0.0930661	-0.171965
Tanom	-0.165508	0.267529	0.0318113	0.154127	-0.0523253	-0.236804	0.349033	-0.249579	-0.112518	-0.0956735	-0.198942	0.0042512	-0.0851863	0.16751	-0.244481	-0.134804	0.197418	-0.213026	0.213701	0.0994668	-0.2264	1	0.00546399	-0.00183924
Panom	0.148865	-0.19767	-0.21375	0.240275	0.205172	0.109919	0.143686	0.213781	0.0620352	0.216652	0.0704497	0.215366	0.195264	0.185054	-0.218501	0.174369	0.20989	0.197103	0.153628	-0.23144	0.0930661	0.00546399	1	-0.172842
EleRange	-0.530698	0.417954	0.470634	-0.423034	-0.644853	-0.443847	-0.269875	-0.54214	-0.395192	-0.630433	-0.382646	-0.296337	-0.224697	-0.394414	0.348563	-0.207304	-0.389902	-0.0787354	-0.365992	0.621723	-0.171965	-0.00183924	-0.172842	1
	For all grids with a species number greater than or equal to 2, the variance expansion factor of the environment factor is calculated:
	(Factors with high correlations have been removed)
	bio2 bio7 bio12 bio15 ndvi Tanom Panom EleRange
VIF	5.264099 2.974536 3.176081 2.067919 1.953002 1.745370 1.183416 1.500047
	The grid where SR and PD are located requires at least one species to be able to calculate the VIF calculated between the environmental factors where the grid is located:
	bio7 bio12 bio15 ndvi Tanom Panom EleRange
VIF	2.973896 4.274286 1.891990 1.948287 1.613641 1.182963 1.384567
