# Supplementary material for: Multifaceted Biodiversity Patterns and Influencing Factors of Lucanus Stag Beetles (Coleoptera, Lucanidae) in China
Source: Ecol Evol. 2025 Aug 12;15(8):e71954. doi: 10.1002/ece3.71954 (PMC12340431; doi:10.1002/ece3.71954)
Supplement: Supplementary file 8 — Data S1: ece371954‐sup‐0008‐DataS1.xlsx. [file ECE3-15-e71954-s001.xlsx]

## Sheet: Sheet1
Species	Body length/mm	Head width/mm	Pronotum width/mm	Pronotum length	Front femur width/mm	Front tibia length/mm	Antenna length/mm	Eye length/mm	Elytra aspect/mm	Mandibular aspect/mm
Lucanus parryi	26.74	9.89	9.47	5.47	5.26	8.42	8.95	1.26	2.5	0.12
	23.16	7.89	7.89	5.05	4.74	7.37	7.37	1.26	2.63158	0.14
	24.21	7.37	7.47	4.74	4.21	7.37	7.89	1.05	2.77778	0.16
	23.68	7.37	7.58	4.74	4.21	7.37	7.47	1.05	2.63158	0.14
Lucanus davidis	26.47	8.82	9.26	5.29	5.88	5.88	6.62	1.25	2.85714	0.23
	24.41	7.35	8.82	5.15	4.63	5.66	5.29	0.96	2.7027	0.22
	26.03	8.09	8.97	5.15	5.51	6.32	5.81	1.47	3.0303	0.25
	28.46	10.15	10.77	6.15	5.38	7.69	7.92	1.08	2.7027	0.23
	29.23	10	10	6.15	5.77	8.38	7.15	1.54	2.85714	0.2
	24.15	7.23	8.46	4.92	5.23	6.62	5.77	0.92	2.43902	0.2
	27.54	7.92	8.92	5.38	4.77	6.92	6.46	1.38	2.94118	0.19
	24.92	8.31	9.08	5	5.54	6.92	6.62	1.46	2.77778	0.22
Lucanus datunensis	23.64	8.18	8	5.45	4.55	7.09	6.82	1.27	3.125	0.13
	23.08	7.69	7.31	4.62	4.62	6.92	6.46	0.77	3.125	0.19
	23.23	7.69	7.69	5	4.23	6.15	6.92	0.92	2.85714	0.2
	23.85	7.69	7.69	5.38	4.62	7.08	7.31	0.85	2.7027	0.17
	24	8.08	7.69	5.23	4.46	6.46	6.92	0.77	2.85714	0.17
	24.46	8.08	7.85	5.38	4.77	6.92	5.77	0.85	2.7027	0.17
Lucanus atratus	22.46	6.46	8	5.23	3.69	5.38	5.23	0.92	2.63158	0.25
	21.92	6.15	7.88	5	3.27	5.77	5.38	1.15	2.5	0.25
	29.23	10.5	10.59	6.39	5.02	7.31	7.72	1.37	2.5	0.24
	22.42	6.89	8.22	5.02	4.06	5.75	5.89	1.1	2.5	0.22
Lucanus brivioi	27.62	10.48	9.24	5.76	5.71	8.57	10	1.81	3.125	0.1
	40	18.52	13.11	7.21	8.61	12.3	15.57	1.8	2.7027	0.13
	34.18	14.1	10.66	7.05	6.56	10.66	13.03	1.64	3.125	0.12
	34.1	14.1	11.39	6.97	6.97	10.66	12.46	1.31	3.0303	0.13
	26.07	8.85	8.2	5.57	5.33	8.03	7.87	0.98	3.125	0.11
	26.07	8.85	8.2	5.66	5.25	8.69	8.44	0.98	3.125	0.11
Lucanus fairmairei	33.66	13.66	10.73	6.83	6.34	10.73	12.2	1.17	3.0303	0.19
	34.15	15.61	11.71	6.83	6.83	10.73	11.71	1.46	3.0303	0.22
	32.68	12.68	10.73	6.83	6.83	9.76	8.78	1.27	3.0303	0.2
	40	18.46	12.31	7.18	6.67	12.31	10.77	2.05	2.77778	0.2
	27.69	9.23	9.23	6.15	5.13	8.21	8.21	1.23	2.94118	0.14
	30.77	12.82	10.26	6.67	6.67	9.23	10.87	1.23	3.125	0.14
	31.28	12.82	10.46	6.77	6.67	10.26	11.28	1.54	3.125	0.17
Lucanus fonti	28.73	10.55	9.82	6.91	6.18	8.64	9.64	1.73	3.22581	0.17
	35.9	16.1	11.22	7.32	7.32	7.8	10.73	1.46	2.94118	0.16
	35.12	15.12	11.22	7.32	6.83	10.24	11.71	1.46	3.0303	0.19
	33.17	12.68	10.73	7.22	6.83	8.78	12.2	1.37	3.0303	0.18
Lucanus formosanus	46.32	16.42	14.74	8.42	7.89	18.95	14.21	2.11	2.94118	0.17
	47.37	16.32	14.74	9.05	8.42	17.89	14.32	2	2.85714	0.16
	40	12.63	12.21	7.79	6.84	16.84	12.11	1.68	3.0303	0.18
	38.95	12.11	12.63	7.58	6.84	16.74	10.53	1.68	3.0303	0.16
Lucanus fryi	51.02	20.92	17.35	9.18	9.69	12.45	14.8	2.14	2.7027	0.19
	49.49	18.37	16.33	9.18	8.16	12.35	14.29	2.14	2.77778	0.18
	40.82	15.82	13.27	8.16	7.35	11.22	11.22	2.04	2.85714	0.16
	38.78	14.29	13.27	8.16	7.65	11.22	11.02	2.04	2.5641	0.14
	51.5	20.83	16.22	8.33	9.56	15.61	16.67	2	2.77778	0.18
Lucanus fujianensis	29.55	13.01	9.36	5.45	5.45	\	\	1.73	3.0303	0.2
	28.9	12.98	9.21	5.13	5.35	\	\	\	\	\
Lucanus fukinukiae	32.38	13.52	10.1	5.71	6.67	10	11.43	1.33	2.94118	0.19
	31.43	13.43	10.48	6.48	6.19	9.52	10.48	1.24	2.85714	0.18
	29.52	11.43	9.52	6.67	5.71	9.52	10.86	1.14	3.125	0.19
	26.76	9.52	8.57	5.71	5.24	8.76	9.52	1.24	3.0303	0.17
	26.57	9.52	8	5.33	5.24	7.62	9.9	1.52	3.22581	0.15
Lucanus furcifer	56.63	21.43	17.35	8.37	9.18	15.31	16.84	2.04	2.63158	0.12
(头盾长)	48.98	17.35	14.8	8.16	8.16	14.8	13.67	1.84	2.85714	0.11
	43.78	6.12	13.27	8.06	7.35	13.27	12.96	1.94	2.85714	0.11
(头盾短)	32.86	10.71	10.61	6.53	6.63	9.69	7.7	1.73	3.0303	0.15
Lucanus gracilis	29.02	6.73	9.27	5.56	5.37	7.32	7.32	1.02	3.22581	0.22
	26.39	6.83	9.27	5.61	4.88	6.98	6.73	0.98	3.0303	0.25
Lucanus hermani	46.53	14.74	13.68	8.84	6.84	12.63	12.11	2.95	2.7027	0.08
	38.42	10.74	11.58	7.89	5.79	10.53	10	2	2.94118	0.09
	56	20	18	10.6	10.2	12.4	14.4	2.4	2.77778	0.13
	52	15.8	17	9.6	9.8	12.8	10.8	1.4	2.77778	0.11
	37.6	11.6	12	8	8	8.6	8.2	1.2	2.77778	0.14
Lucanus imitator	34.59	11.22	12.24	7.14	6.12	7.14	8.98	1.53	2.85714	0.19
Lucanus kanoi kanoi	33.73	11.82	11.09	7.27	5.91	10.18	9.91	1.09	2.94118	0.16
	32.73	10.91	10.91	7.18	5.91	8.64	8.64	1.45	3.0303	0.16
	28.18	8.91	10	6.36	5	8.18	7.73	1.64	2.7027	0.12
	31.82	10.91	10.91	7.27	5.64	8.18	8.18	1.45	3.0303	0.17
	31.82	10.91	10.91	7.27	5.82	8.36	9.09	1.45	3.0303	0.17
	34.55	12.73	12.27	8.18	5.91	10.27	10.45	1.64	2.85714	0.17
	35.27	13.09	12.18	7.73	6.36	9.82	11.18	1.82	2.85714	0.18
	34.55	11.91	12.09	7.27	6.36	9.82	10	1.73	2.77778	0.16
	32.55	11.18	11.82	7.27	6.18	9.27	10	1.36	2.7027	0.15
	30.91	11	10.91	6.36	5.64	9.09	9.55	1.36	2.63158	0.13
	26.73	8.55	9.09	5.45	4.55	7.23	8.8	1.18	2.94118	0.15
	37.27	13.73	13.64	8.18	6.82	9.09	10.64	1.82	2.77778	0.14
	30.42	10	10.08	6.67	5.67	8.17	10.9	1	2.77778	0.15
	33.33	10.83	11.58	7.5	5.83	9.17	8.5	1.08	2.94118	0.15
	29.67	9.58	10.33	6.67	5.83	8.33	7.58	1.08	2.94118	0.17
	29.5	8.75	10.42	6.67	6.5	8.33	7.83	1.33	2.63158	0.19
Lucanus klapperichi	35.2	16.27	10.29	6.37	5.88	9.61	11.76	0.88	2.94118	0.27
	28.33	12.75	8.63	5.29	5.49	8.73	8.82	0.88	3.125	0.18
	27.45	12.94	8.73	5.88	5.1	8.63	9.61	0.98	2.7027	0.19
	25	9.43	7.86	5	4.64	7.14	9.07	1	3.0303	0.15
	24.5	9.29	7.43	5	4.86	7.29	7.14	0.86	3.22581	0.15
	22.5	7.71	6.86	4.86	4.64	7.14	7	1.07	3.125	0.15
	26.43	10.71	7.86	5.14	4.86	8.21	9.29	1.14	3.33333	0.2
	26.43	11.43	7.86	4.93	5	7.86	9.79	1.36	3.125	0.22
Lucanus kraatzi kraatzi	41.94	19.35	13.33	13.87	7.53	10.75	14.3	2.04	2.63158	0.15
	37.63	18.29	12.93	12.9	8.17	10.32	11.61	1.72	2.5641	0.14
	36.56	16.13	11.83	11.83	6.45	10.22	10.65	1.18	3.0303	0.16
	40	16.77	12.9	6.94	7.26	9.68	13.06	1.13	2.85714	0.18
	39.84	15.81	13.06	6.61	7.1	11.29	12.58	1.13	2.94118	0.16
Lucanus laetus	34.53	15.79	11.47	6.53	7.89	10.53	11.05	1.37	2.77778	0.21
	31.58	13.58	10.53	5.79	6.53	9.47	11.58	1.37	2.85714	0.19
	29.47	11.58	9.47	5.58	6.53	7.37	9.37	1.58	2.94118	0.22
	36.92	12.21	12.31	6.56	7.69	12.31	12.62	1.95	2.5	0.2
	33.33	15.38	11.28	6.15	7.69	9.74	12.21	1.64	2.5641	0.19
	32	14.8	11	5.9	6.5	10	11.5	1.5	3.0303	0.2
	26.6	9.2	8.9	5.8	5.5	8	8.2	1.3	2.7027	0.2
Lucanus liuyei	30.1	14.29	9.52	5.43	5.9	9.05	11.62	1.05	3.0303	0.21
	30.19	14.29	9.05	4.67	5.24	9.43	10	1.14	3.0303	0.2
	26.19	10.48	8.57	5.71	5.52	8.57	10.48	1.05	2.85714	0.17
	26.19	10.48	8.57	5.33	5.24	8.57	9.71	1.05	3.22581	0.17
	25.24	9.52	7.62	5.33	3.81	7.81	7.43	1.05	3.0303	0.2
	26.25	9.94	8.07	5.4	5.11	7.95	9.38	1.25	2.94118	0.16
	28.98	11.36	8.52	5.8	5.97	8.52	9.66	1.25	3.0303	0.17
	29.89	13.3	9.09	5.68	5.4	9.09	10.8	1.19	3.0303	0.17
	31.82	14.77	9.94	5.68	5.97	9.66	12.5	1.25	3.0303	0.18
Lucanus miwai	23.91	6.55	8.18	5.09	4.09	6.64	6.36	1	2.94118	0.23
	24.62	6.92	7.69	4.78	4.62	7.31	6.92	0.78	2.5641	0.15
	25	7.69	8.46	5.46	4.54	7.31	6.92	0.85	3.0303	0.19
	24.46	7.31	7.69	5.23	4.62	6.92	6.92	0.92	2.77778	0.17
	25.31	7.69	8.54	5.54	4.54	6.92	7.69	0.92	3.0303	0.21
	25.38	7.69	8.46	5.46	4.62	7	7.69	0.85	2.94118	0.22
Lucanus oberthuri	30.1	12.2	11.22	5.95	5.37	7.8	8.05	1.22	2.5641	0.17
	28.43	13.24	9.02	4.9	5.88	8.63	11.27	1.08	2.94118	0.21
	22.55	9.51	6.86	4.02	5.39	6.76	8.14	0.98	3.0303	0.17
	17.65	5.88	5.88	3.82	4.8	5.2	7.84	0.49	2.77778	0.22
Lucanus planeti	48.08	16.48	14.84	9.67	7.97	13.74	15.27	1.81	2.94118	0.12
	38.52	12.42	12.91	8.24	6.59	12.09	12.64	1.81	2.85714	0.12
	48.35	16.76	14.84	9.89	7.69	14.29	15.38	2.09	2.85714	0.12
	47.47	15.79	14.74	9.47	7.89	18.42	14.32	2.11	2.94118	0.14
	32.11	9.47	10.63	6.42	5.89	8.42	8.63	1.47	3.125	0.14
Lucanus prometheus	27.41	8.15	9.63	5.78	7.52	7.78	6.67	1.41	2.85714	0.17
	31.26	9.63	10.74	6.67	6.44	6.67	8.22	1.48	3.0303	0.14
Lucanus smithii	37.74	13.98	12.9	8.6	6.45	10.75	10.11	1.61	2.85714	0.19
	41.18	16.47	14.12	8.09	8.97	10.29	10.15	1.76	2.63158	0.19
	40.59	15.44	14.41	7.06	8.82	8.82	10.74	1.76	2.7027	0.2
	37.79	13.38	13.24	7.35	7.5	8.82	8.33	1.32	3.0303	0.21
Lucanus szetschuanicus	38.24	16.68	12.2	7.8	6.93	11.71	14.15	1.56	2.94118	0.21
	33.66	13.66	10.73	6.34	6.44	10.73	11.71	1.37	2.94118	0.19
	37.95	15.38	12.31	6.67	6.67	11.28	12.72	1.54	3.0303	0.18
	26.67	8.2	8.31	5.64	5.13	7.79	7.69	0.82	3.22581	0.18
	31.79	12.31	10.26	6.15	6.36	9.74	10.87	1.44	3.0303	0.17
	32.82	13.33	10.77	6.36	7.18	11.28	11.28	1.13	2.7027	0.16
Lucanus thibetanus thibetanus	55.91	21.29	17.74	10.32	8.6	16.24	16.13	2.37	2.5641	0.2
	56.73	20.91	16.55	8.36	9.45	12.73	14.18	2	2.85714	0.17
	54.55	19.27	16.36	8.18	8.73	13.64	10.91	1.82	2.5641	0.2
Lucanus thibetanus pseudosingularis	47.85	16.67	15.05	29.03	6.67	10.75	12.9	1.29	3.0303	0.29
	56.02	19.89	16.67	8.6	9.35	15.91	15.05	2.04	2.85714	0.14
	46.15	16.15	14.49	7.95	7.56	12.18	13.85	2.31	2.94118	0.13
Lucanus victorius	46.73	15.41	15	9.69	6.63	12.24	15.1	1.73	2.77778	0.17
	41.02	14.29	13.27	8.67	6.33	11.73	12.24	1.94	2.77778	0.16
Lucanus fortunei	35.29	18.14	11.76	5.88	6.86	8.82	11.27	0.98	3.0303	0.19
	34.31	17.65	10.78	5.39	6.08	9.9	11.18	0.98	2.77778	0.17
	33.14	15.69	9.8	5.88	5.88	8.82	10.2	1.37	2.94118	0.18
	31.37	15.88	9.8	5.88	5.98	9.02	11.76	1.37	3.125	0.19
	27.94	11.96	8.82	5.39	4.9	8.33	9.22	1.18	3.0303	0.14
	26.96	11.76	8.82	5.39	5.2	8.82	9.8	1.08	3.125	0.14
	28.04	11.76	8.82	5.88	5.69	8.82	8.92	1.08	3.0303	0.13
	26.18	10.78	8.33	5.1	4.51	7.65	8.7	1.27	2.94118	0.13
	27.25	10.78	7.94	5	4.9	8.73	9.02	1.27	3.0303	0.13
	29.9	12.25	8.82	5.88	5.39	8.43	8.82	1.47	2.94118	0.18
	25.45	10	8.18	5	5.45	8.09	9.27	1.09	2.5641	0.11
	22.91	7.45	7.27	4.73	4.45	7.27	8.1	1.1	2.85714	0.15
	25.71	9.29	8	5.71	4.64	7.86	8.57	1.07	2.94118	0.13
	22.86	7.86	7.14	5	4.07	7.14	8	0.86	3.125	0.12
	25	10	7.86	5.29	4.79	7.86	7.86	1.36	3.0303	0.13
	24.86	8.93	7.86	5	4.43	7.5	7.86	1.07	3.0303	0.17
	22.86	7.79	7.07	5	4.71	7	7.64	1.07	2.7027	0.15
	23.57	7.86	7.5	4.64	4.86	7.14	7.07	0.86	3.0303	0.12
	25.71	8.93	7.86	5.14	4.29	7.14	8.57	1.14	3.44828	0.18
	27.86	11.79	8.71	5.36	5.43	8.57	10.36	1.21	2.7027	0.15
	29.82	8.57	7.64	5	4.29	7.14	7.86	1.07	2.85714	0.15
Lucanus kurosawai	27.27	8.36	9.09	5.45	5	8.18	7.27	1.45	2.77778	0.15
	31.67	10.83	10.83	7.33	5.67	8.83	8.33	1.42	2.85714	0.16
	28	8.75	9.58	5.5	5.08	8.08	7.5	0.92	3.22581	0.15
	25.83	8.33	9.17	5.92	4.67	7.67	7.92	1	3.22581	0.13
	23.42	7.5	8	5.25	4.5	7.33	6.33	1	2.63158	0.16
	24.17	7.25	7.92	5	4.33	6.83	6.5	0.92	2.94118	0.16
	26.47	8.04	9.31	4.9	4.9	6.08	6.38	1.37	2.63158	0.14
Lucanus thibetanus gennestieri	55.91	21.08	17.96	9.14	9.68	16.13	15.91	2.15	2.7027	0.14
	47.56	17.82	14.1	7.44	7.69	14.1	13.59	1.79	2.77778	0.16
Lucanus prossi	37.62	17.62	12.48	7.14	7.38	11.9	13.57	1.67	2.94118	0.19
	34.38	13.33	10.95	6.71	6.67	10.95	10	1.71	3.125	0.18
Lucanus kirchneri	35.02	17.17	11.71	8.29	6.34	10.63	13.56	1.56	3.0303	0.15
	33.85	16	10.73	7.51	7.32	10.34	13.17	1.66	2.94118	0.21
	36.6	17.74	11.32	6.29	7.23	10.69	14.59	1.89	2.94118	0.21
	36.29	18.36	11.95	6.42	7.23	10.82	14.97	1.82	2.77778	0.21
	27.67	10.19	11.51	5.97	5.66	8.81	9.43	1.26	3.0303	0.21
	34.21	16.18	10.79	6.18	7.24	8.16	12.24	1.45	2.77778	0.23
Lucanus choui	45	17.78	15	8.33	8.89	13.89	27.6	2.22	2.7027	0.19
	28.89	9	9.44	6	6.11	6.11	13	1.67	2.94118	0.21
Lucanus delavayi	29.22	12.89	10.16	5.55	5.86	8.59	10.55	1.56	2.85714	0.17
	35.56	8.2	7.81	5.39	6.84	7.03	8.28	1.33	3.0303	0.17
	24.1	7.62	7.42	4.8	4.49	6.99	7.7	1.56	3.44828	0.18
	28.43	10.49	8.82	5.69	5.39	6.86	8.33	0.98	2.85714	0.19
	28.92	9.8	8.82	5.88	5.88	7.45	8.33	0.69	2.85714	0.2
Lucanus dirki	32.38	13.33	10.95	6.67	6.29	10	12.62	1.62	3.0303	0.16
	36.1	15.76	11.43	6.19	6.9	10.95	12.81	1.67	2.94118	0.19
Lucanus formosus	28.59	11.71	8.73	5.85	5.61	9.02	11.46	1.46	3.0303	0.13
	24.63	8.78	7.12	4.88	5.12	7.46	8.15	1.46	3.33333	0.14
Lucanus laminifer	42.31	15.99	14.78	9.34	7.69	12.64	12.8	2.2	2.7027	0.12
	41.65	15.99	14.29	9.34	7.69	12.64	14.4	1.76	2.77778	0.15
	35.77	12.03	12.09	8.3	6.7	10.99	10.93	1.81	2.94118	0.15
	51.43	19.64	16.07	10.71	5.71	14.64	18.57	2.5	2.5641	0.12
	36.07	12.5	13.39	7.68	3.75	10.18	11.79	1.79	2.5	0.14
Lucanus lesnei	28.29	9.37	10.24	5.37	5.76	8.78	7.32	1.41	2.85714	0.25
	31.22	10.73	10.98	6.24	6.15	9.76	7.8	1.46	2.77778	0.19
Lucanus lhasaensis	57.97	19.16	16.78	9.79	9.79	15.73	14.27	2.38	3.44828	0.18
	32.94	10.63	11.05	6.92	6.71	10.35	10.07	2.24	2.7027	0.17
	34.27	11.26	11.26	7.06	6.64	10.35	10.84	2.1	2.94118	0.17
	38.86	15.43	12.86	7.57	9.86	10.71	13.71	1.71	2.77778	0.17
	37.14	13.71	12.57	7.14	10	11.14	11.71	1.7	3.22581	0.16
Lucanus ludivinae	26.24	8	9.29	5.76	4.94	8.12	8.35	1.29	2.85714	0.14
	31.72	10.55	11.33	6.6	6.64	9.38	10	1.95	2.7027	0.15
	29.73	8.98	10.16	6.29	6.05	8.2	8.05	1.52	2.63158	0.18
Lucanus mingyiae	25.19	7.7	8.59	5.78	4.89	6.22	5.48	1.11	2.94118	0.23
	27.04	9.19	9.56	5.85	5.93	7.41	7.48	1.48	2.94118	0.22
	30.68	9.85	10	6.29	5.85	8.88	7.76	1.56	2.7027	0.23
	27.83	9.02	9.71	5.95	5.61	8.78	7.12	1.27	2.94118	0.23
	29.27	9.27	9.51	5.95	6.1	8.73	6.83	1.61	2.77778	0.23
	26.83	8.34	9.51	5.76	5.61	8.78	7.22	1.56	2.7027	0.23
Lucanus pani	26.15	8.52	9.11	5.48	5.04	5.48	5.63	0.96	2.85714	0.26
	27.7	9.63	9.63	6.07	4.81	7.41	7.26	1.26	2.94118	0.35
	27.19	8.59	9.04	5.56	5.04	7.11	6.22	0.96	2.85714	0.27
Lucanus singularis	36.73	13.78	12.14	7.55	7.35	11.22	12.24	2.14	2.63158	0.16
	30.51	9.08	9.63	6.22	5.61	9.08	6.63	1.53	3.0303	0.21
	50	20.16	14.84	8.06	9.84	14.68	14.19	1.61	2.63158	0.16
	46.77	17.1	13.39	7.26	8.06	13.23	14.35	1.77	3.0303	0.15
Lucanus maculifemoratus boileaui	46.13	18.23	15.48	8.06	9.68	12.9	14.35	2.26	2.43902	0.2
	32.26	11.29	10.48	7.1	6.45	10.97	7.74	1.45	2.5641	0.2
Lucanus maculifemoratus dybowskyi	53.33	21.33	18.67	9.17	11.67	15	17.67	1.67	3.0303	0.17
	52.5	18.5	18.67	8.83	10	13.83	15.33	1.67	2.94118	0.19
Lucanus maculifemoratus taiwanus	61	24.4	19.6	10	13	17.6	15.2	2	2.94118	0.14
	50.6	18.2	16	9.8	10.6	15.8	15.6	2.4	3.0303	0.18
	50	17	16	9.4	10	16	14.4	2	3.0303	0.13
Lucanus deuveianus	44.59	20.49	14.75	8.03	9.43	13.11	16.31	1.97	2.85714	0.13
	35.33	14.1	10.66	7.21	7.21	10.16	13.11	1.64	2.77778	0.13
	31.39	10.82	9.84	6.56	6.23	9.84	10.66	1.48	3.0303	0.14
Lucanus liupengyui	28.57	10.48	9.52	8.91	5.58	8.84	13.2	1.43	2.94118	0.16
	28.03	13.78	10.85	6.38	6.12	9.63	12.18	1.12	2.94118	0.17
	30.32	13.3	10.11	5.85	6.28	9.57	10.64	1.06	2.94118	0.18
	28.62	9.95	9.1	5.32	5.59	9.04	9.04	1.17	2.94118	0.17
	27.71	11.38	9.31	5.32	5.32	8.62	9.84	1.33	2.94118	0.15
	30.43	12.87	10.32	5.32	6.12	9.57	10.64	1.17	2.94118	0.17
Lucanus sericeus	36.92	14.62	12.69	7.23	7.69	12.31	13.08	1.69	2.85714	0.13
	45.38	20	15.38	8.38	9.38	14.77	16.62	1.62	2.7027	0.12
Lucanus swinhoei continental	32.72	13.92	10.19	6.01	6.65	10.25	12.78	1.33	3.0303	0.14
	32.03	14.18	10.13	5.7	6.65	9.49	12.53	1.52	3.0303	0.15
	36.71	15.82	11.77	6.33	7.09	10.25	14.18	1.77	2.85714	0.15
Lucanus swinhoei swinhoei	35.44	15.32	11.39	6.14	7.28	10.89	13.8	1.52	2.94118	0.13
	36.58	17.09	12.21	5.7	8.54	11.14	14.3	1.46	2.63158	0.15
	33.64	15.45	10.91	6.82	6.36	9.55	12.73	1.82	2.77778	0.11
	31.64	12.73	10	6.55	5.91	9.09	10	1.36	3.0303	0.13
	26.36	8.64	8.36	5.82	5.45	8.45	8.18	1.09	3.0303	0.14
	24.43	8.3	7.67	5.11	5.11	7.95	8.64	1.31	3.0303	0.16
	32.39	14.26	10.17	5.8	6.53	9.66	9.6	1.48	2.77778	0.17
	34.18	15.57	10.13	5.82	6.96	10.51	13.16	1.27	3.0303	0.14
Lucanus villosus	55.77	24.62	19.23	8.65	11.54	16.54	19.04	1.92	2.5641	0.18
	51.73	21.15	17.5	8.85	10.58	15.96	17.31	2.12	2.5	0.18
	42.31	15.38	14.81	7.69	8.65	10	10.38	1.54	2.5641	0.17
Lucanus shulin	28.19	10.57	9.69	5.51	5.29	7.93	8.85	1.1	2.77778	0.19
	26.46	8.02	9.43	5.66	4.95	7.55	7.55	0.94	2.94118	0.21
Lucanus wuyishanensis	28.24	11.76	8.43	5.69	5.39	8.82	10.29	1.08	3.0303	0.11
	30.36	11.43	8.57	5.36	5.89	/	/	2.11	3.44828	0.17
	28.57	10.89	7.71	4.71	/	/	/	1.43	3.44828	0.16
	27.5	9	7.29	5.04	/	/	/	1.54	3.33333	0.17
